# Supplementary material for: Towards biome-specific analysis of meta-omics data
Source: ISME J. 2015 Dec 1;10(5):1025–8. doi: 10.1038/ismej.2015.188 (PMC5029225; doi:10.1038/ismej.2015.188)
Supplement: Supplementary Table S1 [file ismej2015188x1.xlsx]

## Sheet: Table_s1
Module id	Name	Found by MinPath (max=10)	Discarded by MinPath		Legend
M00001	Glycolysis (Embden-Meyerhof pathway), glucose => pyruvate	8	2		KEGG modules predicted by MinPath - Columns 3 and 4 indicate the number of samples where MinPath confirmed or discared naive modules predictions (module present if at least one enzyme if found). The Calvin cycle module (M00165) recruited by the naïve approach was discared on every occasion. Morevoer, the C5 isoprenoid biosynthesis, non-mevalonate pathway was prefered over the C5 isoprenoid biosyn…
M00002	Glycolysis, core module involving three-carbon compounds	10	0
M00003	Gluconeogenesis, oxaloacetate => fructose-6P	10	0
M00004	Pentose phosphate pathway (Pentose phosphate cycle)	8	2
M00005	PRPP biosynthesis, ribose 5P => PRPP	4	0
M00006	Pentose phosphate pathway, oxidative phase, glucose 6P => ribulose 5P	0	10
M00007	Pentose phosphate pathway, non-oxidative phase, fructose 6P => ribose 5P	2	8
M00008	Entner-Doudoroff pathway, glucose-6P => glyceraldehyde-3P , pyruvate	0	10
M00009	Citrate cycle (TCA cycle,	0	10
M00010	Citrate cycle, first carbon oxidation	0	8
M00011	Citrate cycle, second carbon oxidation	0	10
M00012	Glyoxylate cycle	1	8
M00016	Lysine biosynthesis, aspartate => lysine	0	10
M00017	Methionine biosynthesis, apartate => homoserine => methionine	0	10
M00018	Threonine biosynthesis, apartate => homoserine => threonine	10	0
M00019	Leucine biosynthesis, pyruvate => 2-oxoisovalerate => leucine	10	0
M00020	Serine biosynthesis, glycerate-3P => serine	4	6
M00027	GABA (gamma-Aminobutyrate) shunt	2	0
M00029	Urea cycle	5	0
M00033	Ectoine biosynthesis	0	10
M00034	Methionine salvage pathway	0	7
M00035	Methionine degradation	0	7
M00048	Inosine monophosphate biosynthesis, PRPP , glutamine => IMP	10	0
M00049	Adenine nucleotide biosynthesis, IMP => ADP/dADP,ATP/dATP	10	0
M00050	Guanine nucleotide biosynthesis, IMP => GDP/dGDP,GTP/dGTP	10	0
M00051	Uridine monophosphate biosynthesis, glutamine (, PRPP) => UMP	10	0
M00061	Uronic acid metabolism	7	0
M00079	Keratan sulfate degradation	10	0
M00095	C5 isoprenoid biosynthesis, mevalonate pathway	0	10
M00096	C5 isoprenoid biosynthesis, non-mevalonate pathway	10	0
M00114	Ascorbate biosynthesis, plants, glucose-6P => ascorbate	10	0
M00115	NAD biosynthesis, aspartate => NAD	9	0
M00124	Pyridoxal biosynthesis, erythrose-4P => pyridoxal-5P	6	2
M00140	C1-unit interconversion, prokaryotes	0	10
M00149	Complex II (succinate dehydrogenase / fumarate reductase), succinate dehydrogenase	10	0
M00157	F-type ATPase, bacteria	10	0
M00164	ATP synthase	0	10
M00165	Reductive pentose phosphate cycle (Calvin cycle)	0	10
M00166	Reductive pentose phosphate cycle, RuBP , CO2 => glyceraldehyde-3P	0	10
M00167	Reductive pentose phosphate cycle, glyceraldehyde-3P => RuBP	0	10
M00168	CAM (Crassulacean acid metabolism), dark	6	0
M00169	CAM (Crassulacean acid metabolism), light	10	0
M00170	C4-dicarboxylic acid cycle, phosphoenolpyruvate carboxykinase type	8	2
M00171	C4-dicarboxylic acid cycle, NAD, -malic enzyme type	0	10
M00172	C4-dicarboxylic acid cycle, NADP, -malic enzyme type	0	10
M00173	Reductive citric acid cycle (Arnon-Buchanan cycle)	10	0
M00178	Ribosome, bacteria	10	0
M00179	Ribosome, archaea	0	10
M00183	RNA polymerase, bacteria	10	0
M00194	Maltose/maltodextrin transport system	1	9
M00197	Putative sugar transport system	9	1
M00199	Lactose/L-arabinose transport system	10	0
M00200	Sorbitol/mannitol transport system	10	0
M00202	Oligogalacturonide transport system	4	0
M00206	Cellobiose transport system	0	10
M00207	Multiple sugar transport system	9	0
M00212	Ribose transport system	10	0
M00214	Methyl-galactoside transport system	10	0
M00267	PTS system, N-acetylglucosamine-specific II component	3	0
M00308	Semi-phosphorylative Entner-Doudoroff pathway, gluconate => glyceraldehyde-3P , pyruvate	6	0
M00311	2-oxoglutarate:ferredoxin oxidoreductase	0	6
M00335	Sec (secretion) system	5	0
M00344	Formaldehyde assimilation, xylulose monophosphate pathway	0	10
M00345	Formaldehyde assimilation, ribulose monophosphate pathway	0	10
M00346	Formaldehyde assimilation, serine pathway	0	10
M00357	Methanogenesis, acetate => methane	0	10
M00359	Aminoacyl-tRNA biosynthesis, eukaryotes	0	9
M00360	Aminoacyl-tRNA biosynthesis, prokaryotes	9	0
M00368	Ethylene biosynthesis, methionine => ethylene	7	0
M00374	Dicarboxylate-hydroxybutyrate cycle	0	10
M00375	Hydroxypropionate-hydroxybutylate cycle	10	0
M00377	Reductive acetyl-CoA pathway (Wood-Ljungdahl pathway)	10	0
