# Supplementary material for: Towards biome-specific analysis of meta-omics data
Source: ISME J. 2015 Dec 1;10(5):1025–8. doi: 10.1038/ismej.2015.188 (PMC5029225; doi:10.1038/ismej.2015.188)
Supplement: Supplementary Table S2 [file ismej2015188x2.xlsx]

## Sheet: sql
Module id	Description	Found by MinPath (max=1267)	Discarded by MinPath		Legend
M00001	Glycolysis (Embden-Meyerhof pathway), glucose => pyruvate	1267	0		KEGG modules predicted by MinPath - Columns 3 and 4 indicate the number of samples where MinPath confirmed or discared naive modules predictions (module present if at least one enzyme if found). Some modules not relevant to the gut metabolism are totally discarded (M00039, M00113), some are reduced (M00095, M00128, M00149) but some are still present in the prediction (M00165, M00376)
M00002	Glycolysis, core module involving three-carbon compounds	1267	0
M00003	Gluconeogenesis, oxaloacetate => fructose-6P	1267	0
M00004	Pentose phosphate pathway (Pentose phosphate cycle)	1267	0
M00005	PRPP biosynthesis, ribose 5P => PRPP	1267	0
M00006	Pentose phosphate pathway, oxidative phase, glucose 6P => ribulose 5P	1267	0
M00007	Pentose phosphate pathway, non-oxidative phase, fructose 6P => ribose 5P	1267	0
M00008	Entner-Doudoroff pathway, glucose-6P => glyceraldehyde-3P , pyruvate	1267	0
M00009	Citrate cycle (TCA cycle,	1267	0
M00010	Citrate cycle, first carbon oxidation	1267	0
M00011	Citrate cycle, second carbon oxidation	1267	0
M00012	Glyoxylate cycle	1218	49
M00013	Malonate semialdehyde pathway, propanoyl-CoA => Acetyl-CoA	2	1265
M00014	Glucuronate pathway (uronate pathway)	1267	0
M00015	Proline biosynthesis, glutamate => proline	1267	0
M00016	Lysine biosynthesis, aspartate => lysine	1267	0
M00017	Methionine biosynthesis, apartate => homoserine => methionine	1267	0
M00018	Threonine biosynthesis, apartate => homoserine => threonine	1267	0
M00019	Leucine biosynthesis, pyruvate => 2-oxoisovalerate => leucine	1267	0
M00020	Serine biosynthesis, glycerate-3P => serine	1267	0
M00021	Cysteine biosynthesis, serine => cysteine	1267	0
M00022	Shikimate pathway, phosphoenolpyruvate , erythrose-4P => chorismate	1267	0
M00023	Tryptophan biosynthesis, chorismate => tryptophan	1267	0
M00024	Phenylalanine biosynthesis, chorismate => phenylalanine	1267	0
M00025	Tyrosine biosynthesis, chorismate => tyrosine	1267	0
M00026	Histidine biosynthesis, PRPP => histidine	1267	0
M00027	GABA (gamma-Aminobutyrate) shunt	1267	0
M00028	Ornithine biosynthesis, glutamate => ornithine	1267	0
M00029	Urea cycle	1267	0
M00030	Lysine biosynthesis, 2-oxoglutarate => 2-aminoadipate => lysine	1267	0
M00031	Lysine biosynthesis, archaea, 2-aminoadipate => lysine	1108	159
M00032	Lysine degradation, lysine => saccharopine => acetoacetyl-CoA	488	779
M00033	Ectoine biosynthesis	1265	2
M00034	Methionine salvage pathway	1267	0
M00035	Methionine degradation	1267	0
M00036	Leucine degradation, leucine => acetoacetate , acetyl-CoA	1267	0
M00037	Melatonin biosynthesis, tryptophan => serotonin => melatonin	895	228
M00038	Tryptophan metabolism, tryptophan => kynurenine => 2-aminomuconate	1247	0
M00039	Lignin biosynthesis, cinnamate => lignin	0	1087
M00040	Tyrosine biosynthesis, prephanate => pretyrosine => tyrosine	918	349
M00042	Catecholamine biosynthesis, tyrosine => dopamine => noradrenaline => adrenaline	440	696
M00044	Tyrosine degradation, tyrosine => homogentisate	1265	0
M00045	Histidine degradation, histidine => N-formiminoglutamate => glutamate	1267	0
M00046	beta-Alanine biosynthesis, cytosine / uracil => beta-alanine	1267	0
M00047	Creatine pathway	1116	0
M00048	Inosine monophosphate biosynthesis, PRPP , glutamine => IMP	1267	0
M00049	Adenine nucleotide biosynthesis, IMP => ADP/dADP,ATP/dATP	1267	0
M00050	Guanine nucleotide biosynthesis, IMP => GDP/dGDP,GTP/dGTP	1267	0
M00051	Uridine monophosphate biosynthesis, glutamine (, PRPP) => UMP	1267	0
M00052	Pyrimidine ribonucleotide biosynthesis, UMP => UDP/UTP,CDP/CTP	1267	0
M00053	Pyrimidine deoxyribonuleotide biosynthesis, CDP/CTP => dCDP/dCTP,dTDP/dTTP	1267	0
M00055	N-glycan precursor biosynthesis	1265	0
M00056	O-glycan biosynthesis, mucin type core	299	0
M00057	Glycosaminoglycan biosynthesis, linkage tetrasaccharide	222	0
M00058	Glycosaminoglycan biosynthesis, chondroitin sulfate backbone	1266	0
M00060	Lipopolysaccharide biosynthesis,	1267	0
M00061	Uronic acid metabolism	1267	0
M00063	CMP-KDO biosynthesis	1267	0
M00064	ADP-L-glycero-D-manno-heptose biosynthesis	1267	0
M00065	GPI-anchor biosynthesis, core oligosaccharide	1260	0
M00066	Lactosylceramide biosynthesis	857	0
M00072	Oligosaccharyltransferase	1153	0
M00073	N-glycan precursor trimming	1030	0
M00074	N-glycan biosynthesis, high-mannose type	1213	0
M00076	Dermatan sulfate degradation	1267	0
M00077	Chondroitin sulfate degradation	1267	0
M00078	Heparan sulfate degradation	1267	0
M00079	Keratan sulfate degradation	1267	0
M00080	Lipopolysaccharide biosynthesis, inner core => outer core => O-antigen	1267	0
M00081	Pectin degradation	1267	0
M00082	Fatty acid biosynthesis, initiation	1267	0
M00083	Fatty acid biosynthesis, elongation	1267	0
M00085	Fatty acid biosynthesis, elongation, mitochondria	124	0
M00086	beta-Oxidation, acyl-CoA synthesis	1267	0
M00087	beta-Oxidation	1265	2
M00088	Ketone body biosynthesis, acetyl-CoA => acetoacetate/3-hydroxybutyrate/acetone	932	0
M00089	Triacylglycerol biosynthesis	1267	0
M00090	Phosphatidylcholine (PC) biosynthesis, choline => PC	1267	0
M00091	Phosphatidylcholine (PC) biosynthesis, PE => PC	1248	0
M00092	Phosphatidylethanolamine (PE) biosynthesis, ethanolamine => PE	872	7
M00093	Phosphatidylethanolamine (PE) biosynthesis, PA => PS => PE	1267	0
M00094	Ceramide biosynthesis	0	1143
M00095	C5 isoprenoid biosynthesis, mevalonate pathway	1241	26
M00096	C5 isoprenoid biosynthesis, non-mevalonate pathway	1267	0
M00097	beta-Carotene biosynthesis, GGAP => beta-carotene	1044	0
M00098	Acylglycerol degradation	1267	0
M00099	Sphingosine biosynthesis	1143	0
M00100	Sphingosine degradation	26	0
M00101	Cholesterol biosynthesis, FPP => cholesterol	1123	0
M00102	Ergocalciferol biosynthesis	1095	0
M00104	Bile acid biosynthesis, cholesterol => cholate	29	1237
M00105	Bile acid biosynthesis, cholesterol => chenodeoxycholate	1237	29
M00106	Conjugated bile acid biosynthesis, choloyl-CoA => taurocholate/glycocholate	1267	0
M00107	Steroid hormone biosynthesis, cholesterol => prognenolone => progesterone	0	1262
M00109	C21-Steroid hormone biosynthesis, progesterone => cortisol/cortisone	485	0
M00110	C19/C18-Steroid hormone biosynthesis, pregnenolone => androstenedione => estrone	1262	0
M00112	Tocopherol biosynthesis	1172	0
M00113	Jasmonic acid biosynthesis	0	1264
M00114	Ascorbate biosynthesis, plants, glucose-6P => ascorbate	1267	0
M00115	NAD biosynthesis, aspartate => NAD	1267	0
M00116	Menaquinone biosynthesis, chorismate => menaquinone	1267	0
M00117	Ubiquinone biosynthesis, prokaryotes, chorismate => ubiquinone	1267	0
M00118	Glutathione biosynthesis, glutamate => glutathione	1267	0
M00119	Pantothenate biosynthesis, valine/L-aspartate => pantothenate	1267	0
M00120	Coenzyme A biosynthesis, pantothenate => CoA	1267	0
M00121	Heme biosynthesis, glutamate => protoheme/siroheme	1267	0
M00122	Cobalamin biosynthesis, cobinamide => cobalamin	1267	0
M00123	Biotin biosynthesis, pimeloyl-CoA => biotin	1267	0
M00124	Pyridoxal biosynthesis, erythrose-4P => pyridoxal-5P	1267	0
M00125	Riboflavin biosynthesis, GTP => riboflavin/FMN/FAD	1267	0
M00126	Tetrahydrofolate biosynthesis, GTP => THF	1267	0
M00127	Thiamine biosynthesis, AIR => thiamine-P/thiamine-2P	1267	0
M00128	Ubiquinone biosynthesis, eukaryotes, chorismate => ubiquinone	386	643
M00129	Ascorbate biosynthesis, animals, glucose-1P => ascorbate	1259	8
M00130	Inositol phosphate metabolism, PI=> PIP2 => Ins(1,4,5)P3 => Ins(1,3,4,5)P4	229	0
M00131	Inositol phosphate metabolism, Ins(1,3,4,5)P4 => Ins(1,3,4)P3 => myo-inositol	1267	0
M00133	Polyamine biosynthesis, arginine => agmatine => putrescine => spermidine	1267	0
M00134	Polyamine biosynthesis, arginine => ornithine => putrescine	1267	0
M00135	GABA biosynthesis, eukaryotes, putrescine => GABA	1267	0
M00136	GABA biosynthesis, prokaryotes, putrescine => GABA	1195	0
M00137	Flavonoid biosynthesis, 4-coumaroyl-CoA => naringenin => apigenin	7	0
M00138	Flavonoid biosynthesis, naringenin => pelargonidin	1266	0
M00140	C1-unit interconversion, prokaryotes	1267	0
M00141	C1-unit interconversion, eukaryotes	228	1039
M00142	Complex I (NADH dehydrogenase), NADH dehydrogenase I	293	0
M00143	Complex I (NADH dehydrogenase), NADH dehydrogenase (ubiquinone) Fe-S protein/flavoprotein	413	0
M00145	Complex I (NADH dehydrogenase), NADH dehydrogenase I/diaphorase subunit of the bidirectional hydrogenase	1189	0
M00146	Complex I (NADH dehydrogenase), NADH dehydrogenase (ubiquinone) 1 alpha subcomplex	169	0
M00147	Complex I (NADH dehydrogenase), NADH dehydrogenase (ubiquinone) 1 beta subcomplex	80	0
M00148	Complex II (succinate dehydrogenase / fumarate reductase), succinate dehydrogenase (ubiquinone)	359	0
M00149	Complex II (succinate dehydrogenase / fumarate reductase), succinate dehydrogenase	1267	0
M00150	Complex II (succinate dehydrogenase / fumarate reductase), fumarate reductase	1267	0
M00151	Complex III (Cytochrome bc1 complex)	734	199
M00152	Complex III (Cytochrome bc1 complex)	199	734
M00153	Cytochrome bd complex	1267	0
M00154	Complex IV (Cytochrome c oxidase), cytochrome c oxidase	451	0
M00155	Complex IV (Cytochrome c oxidase), cytochrome o ubiquinol oxidase/cytochrome c oxidase/quinol oxidase polypeptide	1167	0
M00156	Complex IV (Cytochrome c oxidase), cytochrome c oxidase, cbb3-type	611	0
M00157	F-type ATPase, bacteria	1267	0
M00158	F-type ATPase, eukaryotes	223	0
M00159	V-type ATPase, prokaryotes	1267	0
M00160	V-type ATPase, eukaryotes	232	0
M00162	Cytochrome b6f complex	511	0
M00164	ATP synthase	1267	0
M00165	Reductive pentose phosphate cycle (Calvin cycle)	1267	0
M00166	Reductive pentose phosphate cycle, RuBP , CO2 => glyceraldehyde-3P	901	366
M00167	Reductive pentose phosphate cycle, glyceraldehyde-3P => RuBP	1267	0
M00168	CAM (Crassulacean acid metabolism), dark	1266	1
M00169	CAM (Crassulacean acid metabolism), light	1267	0
M00170	C4-dicarboxylic acid cycle, phosphoenolpyruvate carboxykinase type	1267	0
M00171	C4-dicarboxylic acid cycle, NAD, -malic enzyme type	1267	0
M00172	C4-dicarboxylic acid cycle, NADP, -malic enzyme type	1267	0
M00173	Reductive citric acid cycle (Arnon-Buchanan cycle)	1267	0
M00174	Methane oxidation, methylotroph, methane => CO2	1267	0
M00175	Nitrogen fixation, N2 => ammonia	1267	0
M00176	Sulfur reduction, sulfate => H2S	1267	0
M00177	Ribosome, eukaryotes	1095	172
M00178	Ribosome, bacteria	1267	0
M00179	Ribosome, archaea	900	367
M00180	RNA polymerase II, eukaryotes	415	1
M00181	RNA polymerase III, eukaryotes	184	1
M00182	RNA polymerase I, eukaryotes	190	2
M00183	RNA polymerase, bacteria	1267	0
M00184	RNA polymerase, archaea	572	0
M00185	Sulfate transport system	1267	0
M00186	Putative tungstate transport system	1246	0
M00187	Putative sulfate transport system	950	0
M00188	Sulfonate/nitrate/taurine transport system	1267	0
M00189	Molybdate transport system	1267	0
M00190	Iron(III) transport system	1267	0
M00191	Thiamine transport system	1173	0
M00192	Putative thiamine transport system	1266	0
M00193	Putative spermidine/putrescine transport system	1267	0
M00194	Maltose/maltodextrin transport system	1267	0
M00197	Putative sugar transport system	1267	0
M00198	sn-Glycerol 3-phosphate transport system	1267	0
M00199	Lactose/L-arabinose transport system	1267	0
M00200	Sorbitol/mannitol transport system	1132	84
M00201	alpha-Glucoside transport system	63	0
M00202	Oligogalacturonide transport system	1267	0
M00204	Trehalose/maltose transport system	62	0
M00205	N-Acetylglucosamine transport system	1267	0
M00206	Cellobiose transport system	541	614
M00207	Multiple sugar transport system	1267	0
M00208	Glycine betaine/proline transport system	1267	0
M00209	Osmoprotectant transport system	1267	0
M00210	Putative ABC transport system	1267	0
M00211	Putative ABC transport system	1267	0
M00212	Ribose transport system	1267	0
M00213	L-Arabinose transport system	1261	0
M00214	Methyl-galactoside transport system	1267	0
M00215	D-Xylose transport system	1266	0
M00216	Putative multiple sugar transport system	1267	0
M00217	D-Allose transport system	1265	0
M00218	Fructose transport system	949	0
M00219	AI-2 transport system	1266	0
M00220	Rhamnose transport system	1267	0
M00221	Simple sugar transport system	1267	0
M00222	Phosphate transport system	1267	0
M00223	Phosphonate transport system	1267	0
M00224	Putative phosphonate transport system	1262	0
M00225	Lysine/arginine/ornithine transport system	938	67
M00226	Histidine transport system	1177	17
M00227	Glutamine transport system	1267	0
M00228	Putative glutamine transport system	1267	0
M00229	Arginine transport system	1172	0
M00230	Glutamate/aspartate transport system	1262	0
M00231	Octopine/nopaline transport system	218	0
M00232	General L-amino acid transport system	1267	0
M00233	Glutamate transport system	1254	0
M00234	Cystine transport system	1267	0
M00235	Arginine/ornithine transport system	67	0
M00236	Polar amino acid transport system	1267	0
M00237	Branched-chain amino acid transport system	1267	0
M00238	D-Methionine transport system	1267	0
M00239	Peptides/nickel transport system	1267	0
M00240	Iron complex transport system	1267	0
M00241	Vitamin B12 transport system	999	0
M00242	Zinc transport system	1267	0
M00243	Manganese/iron transport system	1250	0
M00244	Zinc/manganese transport system	1267	0
M00245	Cobalt transport system	1267	0
M00246	Nickel transport system	1267	0
M00247	Putative ABC transport system	1267	0
M00248	Antibiotic transport system	1267	0
M00249	Capsular polysaccharide transport system	1210	0
M00250	Lipopolysaccharide transport system	1267	0
M00251	Teichoic acid transport system	1267	0
M00252	Lipooligosaccharide transport system	256	0
M00253	Sodium transport system	1267	0
M00254	ABC-2 type transport system	1267	0
M00255	Lipoprotein-releasing system	1267	0
M00256	Cell division transport system	1267	0
M00258	Uncharacterized ABC transport system	1267	0
M00259	Heme transport system	1267	0
M00260	DNA polymerase III complex, bacteria	1267	0
M00261	DNA polymerase alpha / primase complex	438	0
M00262	DNA polymerase delta complex	179	0
M00263	DNA polymerase epsilon complex	196	0
M00264	DNA polymerase II complex, archaea	482	0
M00265	PTS system, glucose-specific II component	1266	1
M00266	PTS system, maltose and glucose-specific II component	1267	0
M00267	PTS system, N-acetylglucosamine-specific II component	1267	0
M00268	PTS system, arbutin-like II component	1263	4
M00269	PTS system, sucrose-specific II component	1267	0
M00270	PTS system, trehalose-specific II component	1266	1
M00271	PTS system, beta-glucosides-specific II component	1267	0
M00272	PTS system, arbutin-, cellobiose-, and salicin-specific II component	1193	74
M00273	PTS system, fructose-specific II component	1267	0
M00274	PTS system, mannitol-specific II component	1267	0
M00275	PTS system, cellobiose-specific II component	1267	0
M00276	PTS system, mannose-specific II component	1267	0
M00277	PTS system, N-acetylgalactosamine-specific II component	1267	0
M00278	PTS system, sorbose-specific II component	1214	0
M00279	PTS system, galactitol-specific II component	1267	0
M00280	PTS system, glucitol/sorbitol-specific II component	1266	0
M00281	PTS system, lactose-specific II component	1265	0
M00282	PTS system, D-glucosamine-specific II component	1267	0
M00283	PTS system, ascorbate-specific II component	1267	0
M00284	Origin recognition complex	141	0
M00285	MCM complex	505	0
M00286	GINS complex	22	0
M00287	PTS system, galactosamine-specific II component	1261	6
M00288	RPA complex	458	0
M00289	RF-C complex	166	32
M00290	Holo-TFIIH complex	1267	0
M00291	MRN complex	87	1171
M00292	MRX complex	94	1164
M00293	DNA polymerase zeta complex	154	0
M00295	BRCA1-associated genome surveillance complex (BASC)	1259	7
M00296	BER complex	1112	0
M00298	Multidrug/hemolysin transport system	502	0
M00299	Spermidine/putrescine transport system	1267	0
M00300	Putrescine transport system	1201	17
M00302	2-Aminoethylphosphonate transport system	373	0
M00303	PTS system, N-acetylmuramic acid-specific II component	910	357
M00304	PTS system, fructose-specific II component	1264	0
M00305	PTS system, 2-O-A-mannosyl-D-glycerate-specific II component	999	0
M00306	PTS system, fructose-specific II-like component	1264	0
M00308	Semi-phosphorylative Entner-Doudoroff pathway, gluconate => glyceraldehyde-3P , pyruvate	1267	0
M00309	Non-phosphorylative Entner-Doudoroff pathway, gluconate => glyceraldehyde , pyruvate	1251	0
M00310	Pyruvate:ferredoxin oxidoreductase	1267	0
M00311	2-oxoglutarate:ferredoxin oxidoreductase	1267	0
M00312	2-oxoisovalerate:ferredoxin oxidoreductase	1070	0
M00313	indolepyruvate:ferredoxin oxidoreductase	1267	0
M00314	Bacitracin transport system	1159	0
M00315	Putative ABC transport system	1139	0
M00317	Manganese/iron transport system	1136	0
M00318	Iron/zinc/copper transport system	209	0
M00319	Manganese/zinc/iron transport system	1106	0
M00320	Lipopolysaccharide export system	1267	0
M00321	Bicarbonate transport system	489	0
M00322	Neutral amino acid transport system	98	0
M00323	Urea transport system	320	0
M00324	Dipeptide transport system	1263	0
M00325	alpha-Hemolysin/cyclolysin transport system	1256	11
M00326	RTX toxin transport system	400	867
M00327	S-Layer protein transport system	19	0
M00328	Hemophore/metalloprotease transport system	505	0
M00330	Adhesin protein transport system	150	0
M00331	Type II general secretion system	1267	0
M00332	Type III secretion system	1232	0
M00333	Type IV secretion system	1267	0
M00334	Type VI secretion system	1267	0
M00335	Sec (secretion) system	1267	0
M00336	Twin-arginine translocation (Tat) system	1267	0
M00337	Immunoproteasome	161	30
M00338	Cysteine biosynthesis, homocysteine , serine => cysteine	1267	0
M00340	Proteasome, 20S core particle	175	14
M00341	Proteasome, 19S regulatory particle (PA700)	941	0
M00342	Bacterial proteasome	1166	9
M00343	Archaeal proteasome	1227	0
M00344	Formaldehyde assimilation, xylulose monophosphate pathway	1267	0
M00345	Formaldehyde assimilation, ribulose monophosphate pathway	1267	0
M00346	Formaldehyde assimilation, serine pathway	1267	0
M00347	Methanogenesis, formate => methane	1267	0
M00348	Glutathione transport system	1267	0
M00349	Microcin C transport system	1267	0
M00350	Capsaicin biosynthesis, L-Phenylalanine => Capsaicin	1264	0
M00351	Spliceosome, U1-snRNP	139	29
M00352	Spliceosome, U2-snRNP	212	2
M00353	Spliceosome, Prp19/CDC5L complex	55	609
M00354	Spliceosome, U4/U6.U5 tri-snRNP	233	962
M00355	Spliceosome, 35S U5-snRNP	1222	35
M00356	Methanogenesis, methanol => methane	1242	25
M00357	Methanogenesis, acetate => methane	436	831
M00358	Coenzyme M biosynthesis	1267	0
M00359	Aminoacyl-tRNA biosynthesis, eukaryotes	1267	0
M00360	Aminoacyl-tRNA biosynthesis, prokaryotes	1267	0
M00361	Nucleotide sugar biosynthesis, eukaryotes	1267	0
M00362	Nucleotide sugar biosynthesis, prokaryotes	1267	0
M00363	EHEC pathogenicity signature, Shiga toxin	26	0
M00364	C10-C20 isoprenoid biosynthesis, bacteria	1267	0
M00365	C10-C20 isoprenoid biosynthesis, archaea	1267	0
M00366	C10-C20 isoprenoid biosynthesis, plants	1266	1
M00367	C10-C20 isoprenoid biosynthesis, non-plant eukaryotes	56	1210
M00368	Ethylene biosynthesis, methionine => ethylene	0	1267
M00373	Ethylmalonyl pathway	45	0
M00374	Dicarboxylate-hydroxybutyrate cycle	1267	0
M00375	Hydroxypropionate-hydroxybutylate cycle	1267	0
M00376	3-Hydroxypropionate bicycle	803	0
M00377	Reductive acetyl-CoA pathway (Wood-Ljungdahl pathway)	1267	0
M00378	F420 biosynthesis	1180	0
